# Supplementary material for: Performance and jump-to-jump development in the first female ski flying competition in history
Source: Front Sports Act Living. 2024 May 1;6:1366042. doi: 10.3389/fspor.2024.1366042 (PMC11094544; doi:10.3389/fspor.2024.1366042)
Supplement: Supplementary file 1 [file Table1.xlsx]

## Sheet: Women
Rank	Round	Speed	Distance	Dist. Pt	Gate	Wind comp	Points	Perf. Pt.	Spp
1	W1	98.7	186.5	103.8	16	-11.2	107.4	92.6	0.938197
2	W1	100.7	182.5	99	18	-2.3	96.7	96.7	0.960278
3	W1	100.6	175	90	16	-8.6	96.2	81.4	0.809145
4	W1	101.1	186.5	103.8	18	-9.8	94	94	0.929773
5	W1	99.7	172	86.4	16	-9.5	91.7	76.9	0.771314
6	W1	98.7	154.5	65.4	16	-10.8	69.4	54.6	0.553191
7	W1	99.6	147.5	57	16	-7.6	64.2	49.4	0.495984
8	W1	100.4	158.5	70.2	18	-7.5	62.7	62.7	0.624502
9	W1	98.9	147	56.4	16	-11.5	59.7	44.9	0.453994
10	W1	101.4	131.5	37.8	18	5.2	43	43	0.424063
11	W1	99.1	123	27.6	16	-6	36.4	21.6	0.217962
12	W1	100	122	26.4	16	-7.2	34	19.2	0.192
13	W1	100.3	124	28.8	18	-0.6	28.2	28.2	0.281157
14	W1	99.9	106	7.2	18	2.6	9.8	9.8	0.0980981
15	W1	100.9	95	-2.2	18	2.2	0	0	0
1	W2	100.8	203	123.6	19	2.4	126	126	1.25
2	W2	102.2	199	118.8	20	6.3	117.8	125.1	1.22407
3	W2	101.5	191.5	109.8	19	6	115.8	115.8	1.14089
4	W2	100.5	194	112.8	20	0.2	105.7	113	1.12438
5	W2	101.8	176	91.2	19	-1.4	89.8	89.8	0.882122
6	W2	102	171	85.2	20	3.2	81.1	88.4	0.866667
7	W2	101.2	165	78	20	7.1	77.8	85.1	0.840909
8	W2	101	166	79.2	19	-3.2	76	76	0.752475
9	W2	101.1	166.5	79.8	19	-7.2	72.6	72.6	0.718101
10	W2	100.5	158	69.6	20	-1.6	60.7	68	0.676617
11	W2	100.7	154.5	65.4	20	-1.7	56.4	63.7	0.632572
12	W2	101.2	155.5	66.6	20	-7.9	51.4	58.7	0.58004
13	W2	100.5	134.5	41.4	19	4.5	45.9	45.9	0.456716
14	W2	101.1	116.5	19.8	19	5	24.8	24.8	0.245302
15	W2	101.2	115.5	18.6	19	2.6	21.2	21.2	0.209486
1	W3	98.5	221	145.2	14	-18.6	163.4	126.6	1.28528
2	W3	101.1	222	146.4	19	-13	133.4	133.4	1.31949
3	W3	102.2	212.5	135	19	-7.5	127.5	127.5	1.24755
4	W3	99.3	190	108	14	-20.7	124.1	87.3	0.879154
5	W3	100.9	200	120	19	-3.5	116.5	116.5	1.15461
6	W3	99.1	174	88.8	14	-19	106.6	69.8	0.704339
7	W3	98.8	172	86.4	14	-17.6	105.6	68.8	0.696356
8	W3	98	170	84	14	-17.6	103.2	66.4	0.677551
9	W3	98.2	156.5	67.8	14	-21.7	82.9	46.1	0.46945
10	W3	100.5	165.5	78.6	19	-10.1	68.5	68.5	0.681592
11	W3	98.6	134.5	41.4	14	-15.4	62.8	26	0.263692
12	W3	100.4	147	56.4	19	-2.6	53.8	53.8	0.535857
13	W3	101	132	38.4	19	-3.9	34.5	34.5	0.341584
14	W3	97.2	110	12	14	-20	28.8	-8	-0.0823045
15	W3	100.2	110	12	19	-3.5	8.5	8.5	0.0848303
1	W4	102.4	216.5	139.8	20	-4.3	143	135.5	1.32324
2	W4	100.7	206.5	127.8	19	-2.9	139.8	124.9	1.24032
3	W4	100.9	200	120	19	-3	131.9	117	1.15956
4	W4	101.4	199	118.8	19	-3.2	130.5	115.6	1.14004
5	W4	102.1	198.5	118.2	19	-5.9	127.2	112.3	1.0999
6	W4	102.7	200	120	21	1.7	121.7	121.7	1.185
7	W4	100.9	185	102	19	0.9	117.8	102.9	1.01982
8	W4	101.6	172	86.4	19	7.3	108.6	93.7	0.922244
9	W4	102.1	185.5	102.6	20	-2.7	107.4	99.9	0.978452
10	W4	102	158.5	70.2	20	17.3	95	87.5	0.857843
11	W4	101.8	176	91.2	21	-1.4	89.8	89.8	0.882122
12	W4	101.3	166.5	79.8	20	-4.9	82.4	74.9	0.739388
13	W4	101.9	139	46.8	20	11.7	66	58.5	0.574092
14	W4	102.4	145.5	54.6	21	1.1	55.7	55.7	0.543945
15	W4	102.4	143	51.6	21	-2.6	49	49	0.478516
1	W5	101.5	226	151.2	20	-5.5	151.2	145.7	1.43547
2	W5	101.1	211	133.2	21	-2.9	133.2	130.3	1.28882
3	W5	102.2	194	112.8	20	-6	112.8	106.8	1.04501
4	W5	103.1	200.5	120.6	22	-0.7	120.6	119.9	1.16295
5	W5	102.7	186	103.2	21	-3.6	103.2	99.6	0.969815
6	W5	100.8	193.5	112.2	21	-10.7	112.2	101.5	1.00694
7	W5	102.3	188	105.6	21	-9.4	105.6	96.2	0.940371
8	W5	102	183.5	100.2	21	-1.7	100.2	98.5	0.965686
9	W5	101.6	168	81.6	20	0.6	81.6	82.2	0.809055
10	W5	102.5	172.5	87	21	-3.5	87	83.5	0.814634
11	W5	103.1	173	87.6	22	-2.3	87.6	85.3	0.827352
12	W5	102.3	166.5	79.8	22	-4.2	79.8	75.6	0.739003
13	W5	101.8	159	70.8	21	-4.6	70.8	66.2	0.650295
14	W5	102.1	156	67.2	22	-3.9	67.2	63.3	0.61998
15	W5	101.8	155	66	21	-7.6	66	58.4	0.573674
1	W6	102.4	223.5	148.2	21	-0.9	223.5	147.3	1.43848
2	W6	102.6	225	150	21	-9.6	225	140.4	1.36842
3	W6	102.4	207	128.4	22	-0.3	207	128.1	1.25098
4	W6	103.4	190	108	22	19.7	190	127.7	1.23501
5	W6	103.7	190	108	22	13.2	190	121.2	1.16876
6	W6	103.1	184.5	101.4	21	13.4	184.5	114.8	1.11348
7	W6	101.8	187	104.4	21	4.8	187	109.2	1.07269
8	W6	101.8	191	109.2	21	-8.8	191	100.4	0.986248
9	W6	101.8	188	105.6	21	-2	188	103.6	1.01768
10	W6	102.3	193.5	112.2	22	-12.1	193.5	100.1	0.978495
11	W6	102.4	188	105.6	22	-7.6	188	98	0.957031
12	W6	102.6	170.5	84.6	21	6.3	170.5	90.9	0.885965
13	W6	102	169	82.8	22	-6.5	169	76.3	0.748039
14	W6	101.8	155	66	22	-9.1	155	56.9	0.558939
15	W6	103.1	142.5	51	22	-4.2	142.5	46.8	0.453928

## Sheet: Men
Rank	Round	Speed	Distance	Dist. Pt	Gate	Wind comp	Points	Perf. Pt.	Spp
1	M1	95.5	238	165.6	6	-20	174.9	145.6	1.52461
2	M1	95.1	231.5	157.8	6	-16.3	170.8	141.5	1.48791
3	M1	96.7	245	174	7	-25.3	170.7	148.7	1.53775
4	M1	96.7	243	171.6	9	-18.6	160.3	153	1.58221
5	M1	97.4	236.5	163.8	9	-13.8	157.3	150	1.54004
6	M1	96.3	235	162	8	-20.4	156.3	141.6	1.4704
7	M1	96.3	234.5	161.4	8	-21.2	154.9	140.2	1.45587
8	M1	97.8	229	154.8	9	-8.9	153.2	145.9	1.49182
9	M1	97.1	233	159.6	9	-15.3	151.6	144.3	1.4861
10	M1	96.7	241	169.2	10	-23.8	145.4	145.4	1.50362
11	M1	98	230.5	156.6	10	-14.7	141.9	141.9	1.44796
12	M1	94.7	206.5	127.8	6	-17.7	139.4	110.1	1.16262
13	M1	97.2	213	135.6	9	-4.3	138.6	131.3	1.35082
14	M1	96.5	215	138	8	-14.7	138	123.3	1.27772
15	M1	94.4	188	105.6	5	-12.5	129.7	93.1	0.986229
16	M1	96.3	222	146.4	9	-24.3	129.4	122.1	1.26791
17	M1	95.1	197	116.4	6	-18.1	127.6	98.3	1.03365
18	M1	96.7	211.5	133.8	9	-15.1	126	118.7	1.22751
19	M1	96.9	210.5	132.6	9	-15.8	124.1	116.8	1.20537
20	M1	97.1	209.5	131.4	9	-15.3	123.4	116.1	1.19567
21	M1	96.8	201.5	121.8	8	-17.4	119.1	104.4	1.07851
22	M1	96.4	202	122.4	9	-11.2	118.5	111.2	1.15353
23	M1	96.9	211.5	133.8	10	-15.6	118.2	118.2	1.21981
24	M1	97	203	123.6	9	-17.9	113	105.7	1.08969
25	M1	96.2	198.5	118.2	8	-20	112.9	98.2	1.02079
26	M1	97.3	191.5	109.8	9	-4.9	112.2	104.9	1.07811
27	M1	96.7	212	134.4	10	-26.9	107.5	107.5	1.11169
28	M1	97.5	201	121.2	10	-16.3	104.9	104.9	1.0759
29	M1	97.4	203	123.6	10	-19.7	103.9	103.9	1.06674
30	M1	97.6	194	112.8	10	-10.9	101.9	101.9	1.04406
31	M1	97.3	187	104.4	9	-15.1	96.6	89.3	0.91778
32	M1	98.3	187	104.4	9	-17.3	94.4	87.1	0.886063
33	M1	97.6	176	91.2	9	-6	92.5	85.2	0.872951
34	M1	97.5	186.5	103.8	10	-13	90.8	90.8	0.931282
35	M1	96.7	174	88.8	9	-6.6	89.5	82.2	0.850052
36	M1	97.6	176	91.2	9	-9.8	88.7	81.4	0.834016
37	M1	98.3	180.5	96.6	10	-14.5	82.1	82.1	0.835198
38	M1	97.1	171.5	85.8	9	-15.7	77.4	70.1	0.721936
39	M1	97.5	167	80.4	10	-3.9	76.5	76.5	0.784615
40	M1	97.2	170.5	84.6	10	-10.4	74.2	74.2	0.763374
41	M1	96.6	167	80.4	9	-20.6	67.1	59.8	0.619048
42	M1	97.6	152	62.4	9	-7.8	61.9	54.6	0.559426
43	M1	96.7	161.5	73.8	9	-19.9	61.2	53.9	0.557394
44	M1	97.7	135.5	42.6	9	-0.7	49.2	41.9	0.428864
45	M1	97.6	147	56.4	10	-8.4	48	48	0.491803
46	M1	96.9	151	61.2	10	-14	47.2	47.2	0.4871
47	M1	97.8	143	51.6	10	-6	45.6	45.6	0.466258
48	M1	97.9	135.5	42.6	10	-3.3	39.3	39.3	0.40143
49	M1	94.9	121.5	25.8	6	-17.3	37.8	8.5	0.089568
50	M1	97.4	124.5	29.4	10	-4.3	25.1	25.1	0.2577
51	M1	96.9	126	31.2	9	-15.3	23.2	15.9	0.164087
52	M1	97	131	37.2	9	-21.6	22.9	15.6	0.160825
53	M1	97.9	107	8.4	10	-1.3	7.1	7.1	0.072523
54	M1	97.5	101	1.2	9	-3.5	5	-2.3	-0.0235897
55	M1	97.3	99	-1.2	9	-1.4	4.7	-2.6	-0.0267215
56	M1	98.6	99.5	-0.6	10	4.3	3.7	3.7	0.0375254
57	M1	96.5	92	-3.3	9	-4	0	-7.3	-0.0756477
57	M1	97.5	96.5	-3.7	10	3.7	0	0	0
57	M1	97.9	105.5	7.1	10	-7.1	0	0	0
57	M1	97.8	50	12.5	10	-12.5	0	0	0
1	M2	100.9	239	166.8	14	14.3	216	181.1	1.79485
2	M2	99.1	239.5	167.4	13	-2.6	201	164.8	1.66297
3	M2	100.4	238	165.6	14	5.4	200.4	171	1.70319
4	M2	99.9	238	165.6	14	-3.6	196.4	162	1.62162
5	M2	100.5	228.5	154.2	14	6.5	194.6	160.7	1.599
6	M2	100.1	231.5	157.8	14	2.6	193.8	160.4	1.6024
7	M2	100.3	235	162	14	4.1	192	166.1	1.65603
8	M2	100.2	228.5	154.2	14	3.7	191.3	157.9	1.57585
9	M2	100	222	146.4	14	14	188.8	160.4	1.604
10	M2	99.9	223.5	148.2	14	4.8	186.4	153	1.53153
11	M2	101	227.5	153	14	-0.4	183.5	152.6	1.51089
12	M2	99.6	219.5	143.4	14	6.9	181.7	150.3	1.50904
13	M2	100.3	217	140.4	14	4.3	178.1	144.7	1.44267
14	M2	100.2	213.5	136.2	14	8.4	176.5	144.6	1.44311
15	M2	97.2	208.5	130.2	11	-9.6	174.6	120.6	1.24074
16	M2	100.2	209	130.8	14	12.3	174.5	143.1	1.42814
17	M2	100.9	209	130.8	14	11.7	173.9	142.5	1.41229
18	M2	99.9	215.5	138.6	14	3.2	173.7	141.8	1.41942
19	M2	100.2	219.5	143.4	14	-2.6	172.7	140.8	1.40519
20	M2	99	217.5	141	13	-8.5	171.2	132.5	1.33838
21	M2	98.5	211.5	133.8	13	-5.9	165.6	127.9	1.29848
22	M2	99.9	205.5	126.6	14	5.6	164.1	132.2	1.32332
23	M2	99.6	194.5	113.4	13	11.9	161.5	125.3	1.25803
24	M2	99.1	210	132	13	-8.8	160.4	123.2	1.24319
25	M2	99.3	208.5	130.2	14	1.1	157.2	131.3	1.32226
26	M2	100	201	121.2	13	-1.9	157	119.3	1.193
27	M2	99.3	204.5	125.4	14	-3.7	153.1	121.7	1.22558
28	M2	97.8	184.5	101.4	11	0.2	152.1	101.6	1.03885
29	M2	99.8	197.5	117	14	4.5	150.4	121.5	1.21743
30	M2	100.5	203	123.6	14	-4	150	119.6	1.19005
31	M2	99.3	196	115.2	13	-5	146.9	110.2	1.10977
32	M2	99.4	188.5	106.2	13	2.4	144.8	108.6	1.09256
33	M2	99.6	188	105.6	14	6.5	141	112.1	1.1255
34	M2	99.4	192	110.4	13	-8.6	138	101.8	1.02414
35	M2	99.3	188.5	106.2	13	-4.8	137.1	101.4	1.02115
36	M2	99.2	184	100.8	14	9.3	136.5	110.1	1.10988
37	M2	99	176	91.2	13	6.7	131.1	97.9	0.988889
38	M2	98.9	164.5	77.4	13	16	127.6	93.4	0.944388
39	M2	98.1	173	87.6	13	3.5	125.3	91.1	0.928644
40	M2	98.7	181.5	97.8	13	-7.8	124.7	90	0.911854
41	M2	98.7	177	92.4	13	-5	122.1	87.4	0.885512
42	M2	98.8	178	93.6	13	-7.1	121.2	86.5	0.875506
43	M2	99.3	165	78	13	9.3	121	87.3	0.879154
44	M2	99.9	173	87.6	14	8.2	120.7	95.8	0.958959
45	M2	99.3	168	81.6	13	3.2	119.5	84.8	0.853978
46	M2	98.6	168	81.6	13	-0.4	115.9	81.2	0.823529
47	M2	98.4	165	78	13	1.9	114.1	79.9	0.811992
48	M2	97.7	155.5	66.6	11	-3.5	108.6	63.1	0.645855
49	M2	99.2	156	67.2	13	0.9	101.3	68.1	0.686492
50	M2	98.7	164.5	77.4	13	-10.4	100.7	67	0.678825
51	M2	98.4	159	70.8	13	-4.8	99.2	66	0.670732
52	M2	98.4	151	61.2	13	-2.6	91.8	58.6	0.595528
53	M2	98.1	135	42	11	-0.6	85.9	41.4	0.422018
54	M2	98.2	139	46.8	13	4.8	83.8	51.6	0.525458
55	M2	98.8	131	37.2	13	8.4	77.3	45.6	0.461538
56	M2	99.5	128.5	34.2	13	16.2	77.1	50.4	0.506533
57	M2	97.3	126	31.2	11	-2.3	71.4	28.9	0.29702
58	M2	99.3	127	32.4	13	-5.9	58.2	26.5	0.266868
59	M2	97.3	108	9.6	11	-3.7	47.4	5.9	0.0606372
60	M2	97.2	100.5	0.6	11	1.1	41.7	1.7	0.0174897
1	M3	95.8	249	178.8	7	-21.5	172	157.3	1.64196
2	M3	95.7	239	166.8	8	-18	156.1	148.8	1.55486
3	M3	96	236	163.2	9	-16	147.2	147.2	1.53333
4	M3	97.2	227.5	153	8	-16	144.3	137	1.40947
5	M3	96.1	221	145.2	8	-17.9	134.6	127.3	1.32466
6	M3	96.8	225	150	9	-18.1	131.9	131.9	1.3626
7	M3	95.7	220	144	8	-19.7	131.6	124.3	1.29885
8	M3	96.7	223	147.6	9	-16.8	130.8	130.8	1.35264
9	M3	95.6	214.5	137.4	8	-15.4	129.3	122	1.27615
10	M3	96	222.5	147	9	-18.9	128.1	128.1	1.33437
11	M3	93.9	213	135.6	5	-22.5	127.8	113.1	1.20447
12	M3	95.6	217.5	141	8	-21.7	126.6	119.3	1.24791
13	M3	95.7	215	138	8	-19.2	126.1	118.8	1.24138
14	M3	96.2	209.5	131.4	9	-17.6	113.8	113.8	1.18295
15	M3	96.6	208.5	130.2	9	-20.6	109.6	109.6	1.13458
16	M3	96.9	204	124.8	9	-16.8	108	108	1.11455
17	M3	96	211	133.2	10	-18.6	107.3	114.6	1.19375
18	M3	97	201	121.2	9	-15.1	106.1	106.1	1.09381
19	M3	95.8	192.5	111	8	-12.5	105.8	98.5	1.02818
20	M3	96.1	198	117.6	9	-14.5	103.1	103.1	1.07284
21	M3	95.8	197	116.4	9	-15.1	101.3	101.3	1.05741
21	M3	96.2	193	111.6	8	-17.6	101.3	94	0.977131
23	M3	95.9	195	114	8	-21.2	100.1	92.8	0.967675
24	M3	97.1	199	118.8	9	-20	98.8	98.8	1.01751
24	M3	96.1	190.5	108.6	8	-17.1	98.8	91.5	0.952133
26	M3	96.4	193.5	112.2	9	-15.7	96.5	96.5	1.00104
27	M3	97.9	198.5	118.2	10	-18.9	92	99.3	1.0143
28	M3	97.1	191	109.2	9	-18.3	90.9	90.9	0.936148
29	M3	96.5	196.5	115.8	10	-20.9	87.6	94.9	0.98342
30	M3	97.6	193.5	112.2	10	-19.2	85.7	93	0.952869
31	M3	96.1	188	105.6	9	-23	82.6	82.6	0.859521
32	M3	95.3	177	92.4	8	-18	81.7	74.4	0.780693
33	M3	96.4	173.5	88.2	9	-10.5	77.7	77.7	0.806017
34	M3	97.1	182	98.4	10	-15.1	76	83.3	0.857878
35	M3	96.4	174.5	89.4	9	-22.8	66.6	66.6	0.690871
36	M3	96	157	68.4	9	-16.3	52.1	52.1	0.542708
37	M3	95.8	148	57.6	9	-8.2	49.4	49.4	0.515658
38	M3	94.9	137	44.4	7	-16.4	42.7	28	0.295047
39	M3	96.6	139.5	47.4	9	-16.4	31	31	0.320911
1	M4	97.4	235.5	162.6	9	-1.7	225.2	160.9	1.65195
2	M4	98.3	239.5	167.4	10	-5.5	215.4	161.9	1.647
3	M4	99.9	233.5	160.2	12	-0.9	201	159.3	1.59459
4	M4	97.6	228	153.6	10	-9.2	200.4	144.4	1.47951
5	M4	98.5	232.5	159	12	-1.4	199.8	157.6	1.6
6	M4	98.6	226	151.2	12	5	195.9	156.2	1.58418
7	M4	98.7	218.5	142.2	12	7.3	190.2	149.5	1.51469
8	M4	99.5	217	140.4	12	10.4	190	150.8	1.51558
9	M4	98	222	146.4	11	-5.2	188.4	141.2	1.44082
10	M4	97.3	216.5	139.8	10	-9.1	186.2	130.7	1.34327
11	M4	98.4	209.5	131.4	10	-2.9	182.5	128.5	1.30589
12	M4	99.3	218.5	142.2	12	-2	180.9	140.2	1.41188
13	M4	99.4	220	144	12	-3.7	179.5	140.3	1.41147
14	M4	97.7	208	129.6	10	-4.2	179.4	125.4	1.28352
15	M4	99.3	207	128.4	12	1.7	168.8	130.1	1.31017
16	M4	98.7	209.5	131.4	12	-1.4	168.7	130	1.31712
17	M4	99	199	118.8	11	4.8	168.3	123.6	1.24848
17	M4	97.7	200.5	120.6	10	-5.8	168.3	114.8	1.17503
19	M4	99.4	201.5	121.8	12	6.3	167.3	128.1	1.28873
20	M4	97.6	200.5	120.6	10	-7.2	166.4	113.4	1.16189
21	M4	99.1	198	117.6	12	8.2	162	125.8	1.26942
22	M4	97.4	198	117.6	10	-11.5	157.6	106.1	1.08932
23	M4	98.8	200.5	120.6	12	-4.5	155.3	116.1	1.1751
24	M4	96.3	196	115.2	10	-12	153.7	103.2	1.07165
25	M4	97.9	185.5	102.6	11	6.3	152.6	108.9	1.11236
26	M4	97.8	183	99.6	10	-1.6	148.5	98	1.00204
27	M4	98.7	194	112.8	12	-1.3	147.7	111.5	1.12969
28	M4	96.6	184	100.8	10	-8.1	143.2	92.7	0.959627
29	M4	98.8	175	90	12	11.9	137.1	101.9	1.03138
30	M4	97.5	182.5	99	10	-13.1	134.9	85.9	0.881026
30	M4	97.8	178.5	94.2	10	-8.8	134.9	85.4	0.873211
32	M4	96.8	181.5	97.8	10	-14.3	133	83.5	0.862603
33	M4	97.6	175	90	10	-8.5	131	81.5	0.835041
34	M4	97.1	170	84	10	-12.5	121	71.5	0.736354
35	M4	97.3	164	76.8	10	-10.2	115.6	66.6	0.684481
36	M4	97.2	159	70.8	10	-9.1	110.7	61.7	0.634774
37	M4	97.1	160	72	10	-7.9	109.1	64.1	0.660144
38	M4	97.9	157	68.4	10	-5.9	107.5	62.5	0.638407
39	M4	97.9	128	33.6	10	-5.2	68.9	28.4	0.290092
1	M5	99.5	229.5	155.4	13	13.6	203.9	169	1.69849
2	M5	100	227.5	153	13	16	203.4	169	1.69
3	M5	99.9	222	146.4	13	19.4	199.7	165.8	1.65966
4	M5	99.8	225	150	13	6.3	190.2	156.3	1.56613
5	M5	99.7	212	134.4	13	20.5	187.8	154.9	1.55366
6	M5	100.3	220.5	144.6	13	7.6	185.1	152.2	1.51745
7	M5	99.8	219.5	143.4	13	5	180.8	148.4	1.48697
8	M5	99.5	210	132	13	16.6	180.5	148.6	1.49347
9	M5	99.4	222.5	147	13	1.3	180.2	148.3	1.49195
10	M5	99.1	219.5	143.4	13	3.2	180	146.6	1.47931
11	M5	99.6	208	129.6	13	14.3	175.3	143.9	1.44478
12	M5	99.5	203.5	124.2	13	19.9	174	144.1	1.44824
13	M5	99.2	216	139.2	13	0	171.1	139.2	1.40323
14	M5	99.6	200	120	13	9.7	161.6	129.7	1.30221
15	M5	100.3	195	114	13	17.7	160.6	131.7	1.31306
16	M5	100.7	193.5	112.2	13	15.3	156.9	127.5	1.26614
17	M5	99.1	203	123.6	13	0.6	156.1	124.2	1.25328
18	M5	97.9	196	115.2	10	-8.8	155.9	106.4	1.08682
19	M5	99.2	197	116.4	13	7.3	152.6	123.7	1.24698
20	M5	99.6	197.5	117	13	6	152.4	123	1.23494
21	M5	98	186	103.2	11	2.4	148.8	105.6	1.07755
22	M5	99	189.5	107.4	13	15.3	148.1	122.7	1.23939
23	M5	98.9	189.5	107.4	13	9.5	145.8	116.9	1.182
24	M5	99.4	192	110.4	13	5.4	144.7	115.8	1.16499
25	M5	98	184	100.8	10	-6.5	144.3	94.3	0.962245
26	M5	99.4	187.5	105	13	6.7	140.6	111.7	1.12374
27	M5	97.1	173.5	88.2	10	-5	132.7	83.2	0.856849
28	M5	98.2	173	87.6	12	10.8	132.1	98.4	1.00204
29	M5	97	165.5	78.6	10	1.5	128.1	80.1	0.825773
30	M5	97.9	159	70.8	12	9.7	108.7	80.5	0.822268
31	M5	98	135	42	11	6.3	83.5	48.3	0.492857
1	M6	99.2	236.5	163.8	12	1.5	249.7	165.3	1.66633
2	M6	98.9	235.5	162.6	12	-3	247	159.6	1.61375
2	M6	100.9	231	157.2	14	18.1	247	175.3	1.73736
4	M6	99.3	229.5	155.4	12	-1.3	238.5	154.1	1.55186
5	M6	98.9	223	147.6	13	13.2	237.3	160.8	1.62588
6	M6	99.1	229.5	155.4	12	-3.9	236.4	151.5	1.52876
7	M6	98.6	227	152.4	12	-2.6	236.2	149.8	1.51927
8	M6	98.9	212.5	135	12	16.2	236.1	151.2	1.52882
9	M6	98.5	218	141.6	13	12.3	230.4	153.9	1.56244
10	M6	98.6	204.5	125.4	12	17.9	226.7	143.3	1.45335
11	M6	98.5	226	151.2	14	0.9	222.8	152.1	1.54416
12	M6	98.4	214	136.8	12	1.5	222.2	138.3	1.40549
13	M6	97.8	208.5	130.2	11	0.9	221.9	131.1	1.34049
14	M6	98.7	216	139.2	12	-4.3	219.8	134.9	1.36677
15	M6	99.8	225	150	14	-2.9	217.3	147.1	1.47395
16	M6	99.5	203	123.6	13	15.8	212.9	139.4	1.40101
17	M6	99.9	214	136.8	14	4.8	211.8	141.6	1.41742
18	M6	99.7	204.5	125.4	14	11	203.6	136.4	1.3681
19	M6	98.7	184.5	101.4	12	21.6	202.4	123	1.2462
20	M6	100	204.5	125.4	14	6.9	199.5	132.3	1.323
21	M6	100.3	216.5	139.8	16	4.3	198.6	144.1	1.43669
22	M6	99.1	210.5	132.6	14	-3.9	197.4	128.7	1.29869
23	M6	98.1	184	100.8	11	9.1	195.2	109.9	1.12029
24	M6	100.7	217	140.4	16	0.4	194.8	140.8	1.39821
25	M6	100.6	208.5	130.2	16	11.2	193.9	141.4	1.40557
26	M6	101	218	141.6	16	-4.3	189.8	137.3	1.35941
27	M6	99.9	178	93.6	12	20.1	189.1	113.7	1.13814
28	M6	99.7	187.5	105	13	10.6	188.1	115.6	1.15948
29	M6	99.9	205	126	16	8.4	187.4	134.4	1.34535
30	M6	100.3	210	132	16	-0.6	185.4	131.4	1.31007
31	M6	100.8	194	112.8	16	20.3	185.1	133.1	1.32044
32	M6	100.4	207.5	129	16	1.7	184.7	130.7	1.30179
33	M6	101	207.5	129	16	0.9	182.9	129.9	1.28614
34	M6	100.7	211	133.2	16	-3.5	181.7	129.7	1.28798
35	M6	100.9	210	132	16	-2.9	181.6	129.1	1.27948
36	M6	101.4	205.5	126.6	16	3.9	180	130.5	1.28698
37	M6	100.3	201	121.2	16	4.3	177	125.5	1.25125
38	M6	101.1	196	115.2	16	9.5	175.7	124.7	1.23343
39	M6	100.5	204	124.8	16	-2.6	174.2	122.2	1.21592
40	M6	100.5	189.5	107.4	16	15.1	173.5	122.5	1.21891
41	M6	101.1	191	109.2	16	11.4	171.6	120.6	1.19288
42	M6	100.8	199.5	119.4	16	2.4	171.3	121.8	1.20833
43	M6	100.1	199	118.8	16	-1.3	169.5	117.5	1.17383
44	M6	100.9	185.5	102.6	16	15.6	168.7	118.2	1.17146
45	M6	100.2	200	120	16	-2.4	164.1	117.6	1.17365
46	M6	100.6	191.5	109.8	16	4.1	162.9	113.9	1.13221
47	M6	101.1	197.5	117	16	-2.3	160.7	114.7	1.13452
48	M6	99.3	193	111.6	16	-3.5	159.1	108.1	1.08862
49	M6	100.2	189	106.8	15	-5.9	157.7	100.9	1.00699
50	M6	100.1	189	106.8	16	-4.5	153.3	102.3	1.02198
51	M6	100.7	158	69.6	16	21.2	138.8	90.8	0.901688
52	M6	100.1	178	93.6	16	-6	137.1	87.6	0.875125
53	M6	100.5	172	86.4	16	5.2	136.6	91.6	0.911443
54	M6	100.5	168	81.6	16	6.5	136.1	88.1	0.876617
55	M6	100.8	168.5	82.2	16	9.5	135.2	91.7	0.909722
56	M6	99.9	168	81.6	16	0.2	129.8	81.8	0.818819
57	M6	100.6	171	85.2	16	-3.5	129.7	81.7	0.812127
1	M7	98.1	234	160.8	10	2.6	258.2	163.4	1.66565
2	M7	98.5	246.5	175.8	11	-0.6	249.2	175.2	1.77868
3	M7	99.1	240.5	168.6	13	-0.4	241.4	168.2	1.69728
4	M7	99.7	231	157.2	13	12.3	241.2	169.5	1.7001
5	M7	98.2	232	158.4	12	-1.3	235.6	157.1	1.5998
6	M7	100.6	234	160.8	14	6	231.1	166.8	1.65805
7	M7	99.5	223.5	148.2	13	11	229.4	159.2	1.6
8	M7	99.1	230.5	156.6	13	-2.3	227	154.3	1.55701
9	M7	99.6	222.5	147	13	0.2	217.9	147.2	1.47791
10	M7	99.6	218	141.6	13	6	217.8	147.6	1.48193
11	M7	98.9	216.5	139.8	14	15.1	217.7	154.9	1.56623
12	M7	99.1	220.5	144.6	13	3	216.8	147.6	1.4894
13	M7	99.6	210.5	132.6	13	14.5	216.3	147.1	1.47691
14	M7	99.4	229	154.8	13	-3.2	215.8	151.6	1.52515
15	M7	99.2	221	145.2	13	-0.4	215	144.8	1.45968
16	M7	100.7	233	159.6	15	-0.1	213.5	159.5	1.58391
17	M7	99.3	207.5	129	13	15.8	213	144.8	1.45821
18	M7	100.5	207.5	129	13	12.3	210	141.3	1.40597
19	M7	100	206.5	127.8	13	14	209	141.8	1.418
20	M7	99.6	211.5	133.8	14	12.5	207.1	146.3	1.46888
21	M7	99.4	204.5	125.4	13	13	204.1	138.4	1.39235
22	M7	99.5	209	130.8	14	8.2	200.8	139	1.39698
23	M7	100.6	205.5	126.6	14	11.2	198.1	137.8	1.36978
24	M7	100.4	211.5	133.8	15	5.6	193.4	139.4	1.38845
25	M7	99.3	199.5	119.4	13	5.4	192	124.8	1.2568
26	M7	99.5	210	132	15	5	191	137	1.37688
27	M7	100.8	206	127.2	15	9.3	186.5	136.5	1.35417
28	M7	100.4	203.5	124.2	15	7.8	184	132	1.31474
29	M7	100.1	206	127.2	15	3.2	182.9	130.4	1.3027
30	M7	99.9	206.5	127.8	15	1.1	182.4	128.9	1.29029
31	M7	100.1	203	123.6	15	5.8	181.9	129.4	1.29271
32	M7	100.2	198	117.6	15	6.5	175.1	124.1	1.23852
33	M7	99.9	190.5	108.6	15	12.7	172.3	121.3	1.21421
34	M7	100.7	194	112.8	15	3	166.8	115.8	1.14995
35	M7	100.4	196	115.2	15	0	166.2	115.2	1.14741
36	M7	100.6	190.5	108.6	15	6	164.6	114.6	1.13917
37	M7	100.3	193.5	112.2	15	-0.7	162.5	111.5	1.11167
38	M7	99.7	190	108	15	-0.4	157.1	107.6	1.07924
39	M7	100.5	187.5	105	15	-0.7	153.8	104.3	1.03781
1	M8	98.6	235.5	162.6	11	6.5	248.2	169.1	1.71501
2	M8	98.5	231	157.2	11	1.9	238.2	159.1	1.61523
3	M8	98.2	219	142.8	11	11.2	231.6	154	1.56823
4	M8	98	220.5	144.6	11	5.4	227.6	150	1.53061
5	M8	100.1	231	157.2	13	4.3	224.3	161.5	1.61339
6	M8	99	227.5	153	12	-2.3	222.4	150.7	1.52222
7	M8	100.7	236	163.2	13	-3.6	221.9	159.6	1.58491
8	M8	98.9	227.5	153	12	-4.2	220.5	148.8	1.50455
9	M8	98.7	211	133.2	11	8	217.3	141.2	1.4306
10	M8	98.9	228	153.6	12	-5.3	216	148.3	1.49949
11	M8	99	227	152.4	12	-3.5	215.1	148.9	1.50404
12	M8	100.1	229	154.8	14	2.6	212.9	157.4	1.57243
13	M8	97.3	208	129.6	11	6.9	212.6	136.5	1.40288
14	M8	98.7	220	144	12	-3	211.2	141	1.42857
15	M8	98	212	134.4	11	-0.9	211.1	133.5	1.36224
16	M8	98.2	200	120	11	15.8	210.4	135.8	1.38289
17	M8	99.1	220.5	144.6	12	-4	210.3	140.6	1.41877
18	M8	100.6	220.5	144.6	14	6.7	206.8	151.3	1.50398
19	M8	99.2	214	136.8	12	-0.1	205.9	136.7	1.37802
20	M8	99.7	216.5	139.8	14	8.6	203.9	148.4	1.48847
21	M8	99.8	212.5	135	14	4.8	194.3	139.8	1.4008
22	M8	98	204	124.8	12	-0.6	192.4	124.2	1.26735
23	M8	98.7	208	129.6	12	-6.3	192	123.3	1.24924
24	M8	99.9	214	136.8	14	-0.1	190.7	136.7	1.36837
25	M8	99.9	206	127.2	14	9.3	186	136.5	1.36637
26	M8	100.1	209	130.8	14	1.7	185.5	132.5	1.32368
27	M8	100.1	198	117.6	14	3.9	172.5	121.5	1.21379
28	M8	98.7	189	106.8	13	-1.9	163.2	104.9	1.06282
29	M8	99.6	181.5	97.8	14	12.1	159.4	109.9	1.10341
